# Supplementary material for: Overview of renicolid digeneans (Digenea, Renicolidae) from marine gulls of northern Holarctic with remarks on their species statuses, phylogeny and phylogeography
Source: Parasitology. 2022 Nov 2;150(1):55–77. doi: 10.1017/S0031182022001500 (PMC10090622; doi:10.1017/S0031182022001500)
Supplement: Supplementary file 1 [file S0031182022001500sup.zip]

Archive with 2 entries (2 files):
- S0031182022001500sup001.xlsx
- S0031182022001500sup002.docx
