# Supplementary material for: Overview of renicolid digeneans (Digenea, Renicolidae) from marine gulls of northern Holarctic with remarks on their species statuses, phylogeny and phylogeography
Source: Parasitology. 2022 Nov 2;150(1):55–77. doi: 10.1017/S0031182022001500 (PMC10090622; doi:10.1017/S0031182022001500)
Supplement: Supplementary file 1 [file S0031182022001500sup.zip › S0031182022001500sup001.xlsx]

## Sheet: Лист1
Table S3. Pair genetic divergence between isolates of Renicola, Paragonimus and Microphallidae species estimated as p-distance for the fragment of cox1 mitochondrial gene. The number of base differences per site from averaging over all sequence pairs between groups (above the diagonal) and standard error estimates (below the diagonal) are shown.
Isolates (Groups)	EUCPESBJE1 (R. parvicaudatus)	NACPBOOTH2 (R. parvicaudatus)	10nIR (R. somateria)	13saxWS (R. parvicaudatus)	14obtWSP (R. parvicaudatus)	12 Ersh (R. parvicaudatus)	11 Ersh (R. parvicaudatus)	1siOP (R. parvicaudatus)	26saxBP (C. littorinae saxatilis VIII)	27litHR (R. parvicaudatus)	31litWS (R. parvicaudatus)	32saxIC (R. parvicaudatus)	4ImR (R. parvicaudatus)	7saxIP (C. littorinae saxatilis VIII)	8OmR (R. keimahuri)	41saxBS (C. littorinae saxatilis VIII)	42saxBS (C. littorinae saxatilis VIII)	43saxBS (C. littorinae saxatilis VIII)	57obtBP (C. littorinae saxatilis VIII)	58siOP (R. parvicaudatus)	AB354223.1 Paragonimus westermani (Paragonimus)	FJ765490.1 Renicola sp. TLFL-2009 isolate PNI01 (Renicola TLFL)	FJ765491.1 Renicola sp. TLFL-2009 isolate Z (Renicola TLFL)	FJ765492.1 Renicola sp. TLFL-2009 isolate Otk (Renicola TLFL)	FJ765493.1 Renicola sp. TLFL-2009 isolate DB01 (Renicola TLFL)	FJ765510.1 Microphallidae sp. TLFL-2009 (Microphallidae)	KF512551.1 Renicola sp. polychaetophila isolate 21 (Renicola sp. polychaetophila)	KF512552.1 Renicola sp. polychaetophila isolate 16 (Renicola sp. polychaetophila)	KF512553.1 Renicola sp. martini isolate 17 (Renicola sp. martini)	KF512554.1 Renicola sp. martini isolate 22 (Renicola sp. martini)	KF512572.1 Renicola buchanani isolate RBS1	KF512573.1 Renicola cerithidicola isolate RCS1	KJ868205.1 Renicola sp. NZ isolate AAPA2 (Aus2)	KP903421.1 Renicola sp. 1 Aus isolate AUAM2 (Aus1)	KP903422.1 Renicola sp. 1 Aus isolate AUSD3 (Aus1)	KP903423.1 Renicola sp. 2 Aus isolate AUAMP1 (Aus2)	KU563722.1 Renicola sternae voucher 3LF-1159 (R. sternae)	KU563723.1 Renicola sternae voucher 3LF-1161 (R. sternae)	KU563724.1 Renicola pinguis voucher 3LF-1166	KU563725.1 Renicola lari voucher 3LF-2443 (R. lari)	KU563726.1 Renicola lari voucher 3LF-2444 (R. lari)	KU563727.1 Renicola lari voucher 3LF-2459 (R. lari)	KU563728.1 Renicola sloanei voucher 3LF-2530	KX827438.1 Dicrocoelium dendriticum isolate SJ-TAX-MKH-12
EUCPESBJE1 (R. parvicaudatus)		0	0.246006389776358	0.00638977635782748	0.00958466453674121	0	0	0.012779552715655	0.0990415335463259	0	0.00319488817891374	0	0.00638977635782748	0.121405750798722	0.246006389776358	0.0990415335463259	0.0990415335463259	0.0990415335463259	0.0990415335463259	0	0.325878594249201	0.145631067961165	0.143769968051118	0.146964856230032	0.143769968051118	0.313099041533546	0.178913738019169	0.175718849840256	0.137380191693291	0.137380191693291	0.191693290734824	0.233226837060703	0.0926517571884984	0.0926517571884984	0.0894568690095847	0.0958466453674121	0.258785942492013	0.258785942492013	0.223642172523962	0.223642172523962	0.223642172523962	0.223642172523962	0.21405750798722	0.281150159744409
NACPBOOTH2 (R. parvicaudatus)	0		0.246006389776358	0.00638977635782748	0.00958466453674121	0	0	0.012779552715655	0.0990415335463259	0	0.00319488817891374	0	0.00638977635782748	0.121405750798722	0.246006389776358	0.0990415335463259	0.0990415335463259	0.0990415335463259	0.0990415335463259	0	0.325878594249201	0.145631067961165	0.143769968051118	0.146964856230032	0.143769968051118	0.313099041533546	0.178913738019169	0.175718849840256	0.137380191693291	0.137380191693291	0.191693290734824	0.233226837060703	0.0926517571884984	0.0926517571884984	0.0894568690095847	0.0958466453674121	0.258785942492013	0.258785942492013	0.223642172523962	0.223642172523962	0.223642172523962	0.223642172523962	0.21405750798722	0.281150159744409
10nIR (R. somateria)	0.0240894663009319	0.0240894663009319		0.252396166134185	0.249201277955272	0.246006389776358	0.246006389776358	0.252396166134185	0.246006389776358	0.246006389776358	0.249201277955272	0.246006389776358	0.252396166134185	0.255591054313099	0.255591054313099	0.246006389776358	0.246006389776358	0.246006389776358	0.246006389776358	0.246006389776358	0.281150159744409	0.220064724919094	0.220447284345048	0.220447284345048	0.220447284345048	0.306709265175719	0.230031948881789	0.230031948881789	0.223642172523962	0.223642172523962	0.21405750798722	0.230031948881789	0.220447284345048	0.246006389776358	0.242811501597444	0.220447284345048	0.29073482428115	0.29073482428115	0.23961661341853	0.268370607028754	0.268370607028754	0.268370607028754	0.258785942492013	0.252396166134185
13saxWSP (R. parvicaudatus)	0.00447432958356826	0.00447432958356826	0.0243121689159122		0.00958466453674121	0.00638977635782748	0.00638977635782748	0.0191693290734824	0.105431309904153	0.00638977635782748	0.00958466453674121	0.00638977635782748	0	0.12779552715655	0.252396166134185	0.105431309904153	0.105431309904153	0.105431309904153	0.105431309904153	0.00638977635782748	0.329073482428115	0.15210355987055	0.150159744408946	0.153354632587859	0.150159744408946	0.31629392971246	0.185303514376997	0.182108626198083	0.143769968051118	0.143769968051118	0.198083067092652	0.23961661341853	0.0990415335463259	0.0990415335463259	0.0958466453674121	0.10223642172524	0.26517571884984	0.26517571884984	0.230031948881789	0.230031948881789	0.230031948881789	0.230031948881789	0.220447284345048	0.284345047923323
14obtWSP (R. parvicaudatus)	0.00536287498556643	0.00536287498556643	0.0241931282038297	0.00541634031467128		0.00958466453674121	0.00958466453674121	0.0223642172523962	0.108626198083067	0.00958466453674121	0.012779552715655	0.00958466453674121	0.00958466453674121	0.130990415335463	0.249201277955272	0.108626198083067	0.108626198083067	0.108626198083067	0.108626198083067	0.00958466453674121	0.322683706070288	0.148867313915858	0.146964856230032	0.150159744408946	0.146964856230032	0.309904153354633	0.182108626198083	0.178913738019169	0.140575079872204	0.140575079872204	0.194888178913738	0.236421725239617	0.10223642172524	0.10223642172524	0.0990415335463259	0.105431309904153	0.261980830670927	0.261980830670927	0.220447284345048	0.226837060702875	0.226837060702875	0.226837060702875	0.217252396166134	0.284345047923323
12 Ersh (R. parvicaudatus)	0	0	0.0240894663009319	0.00447432958356826	0.00536287498556643		0	0.012779552715655	0.0990415335463259	0	0.00319488817891374	0	0.00638977635782748	0.121405750798722	0.246006389776358	0.0990415335463259	0.0990415335463259	0.0990415335463259	0.0990415335463259	0	0.325878594249201	0.145631067961165	0.143769968051118	0.146964856230032	0.143769968051118	0.313099041533546	0.178913738019169	0.175718849840256	0.137380191693291	0.137380191693291	0.191693290734824	0.233226837060703	0.0926517571884984	0.0926517571884984	0.0894568690095847	0.0958466453674121	0.258785942492013	0.258785942492013	0.223642172523962	0.223642172523962	0.223642172523962	0.223642172523962	0.21405750798722	0.281150159744409
11 Ersh (R. parvicaudatus)	0	0	0.0240894663009319	0.00447432958356826	0.00536287498556643	0		0.012779552715655	0.0990415335463259	0	0.00319488817891374	0	0.00638977635782748	0.121405750798722	0.246006389776358	0.0990415335463259	0.0990415335463259	0.0990415335463259	0.0990415335463259	0	0.325878594249201	0.145631067961165	0.143769968051118	0.146964856230032	0.143769968051118	0.313099041533546	0.178913738019169	0.175718849840256	0.137380191693291	0.137380191693291	0.191693290734824	0.233226837060703	0.0926517571884984	0.0926517571884984	0.0894568690095847	0.0958466453674121	0.258785942492013	0.258785942492013	0.223642172523962	0.223642172523962	0.223642172523962	0.223642172523962	0.21405750798722	0.281150159744409
1siOP (R. parvicaudatus)	0.00644036241772463	0.00644036241772463	0.0242054043330143	0.00794956510047479	0.00859419149993853	0.00644036241772463	0.00644036241772463		0.108626198083067	0.012779552715655	0.0159744408945687	0.012779552715655	0.0191693290734824	0.124600638977636	0.252396166134185	0.108626198083067	0.108626198083067	0.108626198083067	0.108626198083067	0.012779552715655	0.335463258785943	0.158576051779935	0.156549520766773	0.159744408945687	0.156549520766773	0.319488817891374	0.182108626198083	0.178913738019169	0.146964856230032	0.146964856230032	0.198083067092652	0.242811501597444	0.10223642172524	0.0990415335463259	0.0958466453674121	0.105431309904153	0.26517571884984	0.26517571884984	0.230031948881789	0.233226837060703	0.233226837060703	0.233226837060703	0.217252396166134	0.284345047923323
26saxBP (C. littorinae saxatilis VIII)	0.0170927878346656	0.0170927878346656	0.0243629007871311	0.0175457461860599	0.0178566614591159	0.0170927878346656	0.0170927878346656	0.0178809473088583		0.0990415335463259	0.10223642172524	0.0990415335463259	0.105431309904153	0.0223642172523962	0.252396166134185	0	0	0	0	0.0990415335463259	0.306709265175719	0.142394822006472	0.140575079872204	0.143769968051118	0.140575079872204	0.31629392971246	0.166134185303514	0.162939297124601	0.140575079872204	0.140575079872204	0.207667731629393	0.226837060702875	0.0766773162939297	0.115015974440895	0.118210862619808	0.0798722044728434	0.252396166134185	0.252396166134185	0.242811501597444	0.230031948881789	0.230031948881789	0.230031948881789	0.223642172523962	0.293929712460064
27litHR (R. parvicaudatus)	0	0	0.0240894663009319	0.00447432958356826	0.00536287498556643	0	0	0.00644036241772463	0.0170927878346656		0.00319488817891374	0	0.00638977635782748	0.121405750798722	0.246006389776358	0.0990415335463259	0.0990415335463259	0.0990415335463259	0.0990415335463259	0	0.325878594249201	0.145631067961165	0.143769968051118	0.146964856230032	0.143769968051118	0.313099041533546	0.178913738019169	0.175718849840256	0.137380191693291	0.137380191693291	0.191693290734824	0.233226837060703	0.0926517571884984	0.0926517571884984	0.0894568690095847	0.0958466453674121	0.258785942492013	0.258785942492013	0.223642172523962	0.223642172523962	0.223642172523962	0.223642172523962	0.21405750798722	0.281150159744409
31litWSR (R. parvicaudatus)	0.00299535672911469	0.00299535672911469	0.024125801148968	0.00534431572991575	0.00609900307533741	0.00299535672911469	0.00299535672911469	0.00699241343351285	0.0172890314858865	0.00299535672911469		0.00319488817891374	0.00958466453674121	0.124600638977636	0.249201277955272	0.10223642172524	0.10223642172524	0.10223642172524	0.10223642172524	0.00319488817891374	0.329073482428115	0.148867313915858	0.146964856230032	0.150159744408946	0.146964856230032	0.31629392971246	0.182108626198083	0.178913738019169	0.140575079872204	0.140575079872204	0.194888178913738	0.236421725239617	0.0958466453674121	0.0958466453674121	0.0926517571884984	0.0990415335463259	0.261980830670926	0.261980830670926	0.226837060702875	0.226837060702875	0.226837060702875	0.226837060702875	0.217252396166134	0.284345047923323
32saxIC (R. parvicaudatus)	0	0	0.0240894663009319	0.00447432958356826	0.00536287498556643	0	0	0.00644036241772463	0.0170927878346656	0	0.00299535672911469		0.00638977635782748	0.121405750798722	0.246006389776358	0.0990415335463259	0.0990415335463259	0.0990415335463259	0.0990415335463259	0	0.325878594249201	0.145631067961165	0.143769968051118	0.146964856230032	0.143769968051118	0.313099041533546	0.178913738019169	0.175718849840256	0.137380191693291	0.137380191693291	0.191693290734824	0.233226837060703	0.0926517571884984	0.0926517571884984	0.0894568690095847	0.0958466453674121	0.258785942492013	0.258785942492013	0.223642172523962	0.223642172523962	0.223642172523962	0.223642172523962	0.21405750798722	0.281150159744409
4ImR (R. parvicaudatus)	0.00447432958356826	0.00447432958356826	0.0243121689159122	0	0.00541634031467128	0.00447432958356826	0.00447432958356826	0.00794956510047479	0.0175457461860599	0.00447432958356826	0.00534431572991575	0.00447432958356826		0.12779552715655	0.252396166134185	0.105431309904153	0.105431309904153	0.105431309904153	0.105431309904153	0.00638977635782748	0.329073482428115	0.15210355987055	0.150159744408946	0.153354632587859	0.150159744408946	0.31629392971246	0.185303514376997	0.182108626198083	0.143769968051118	0.143769968051118	0.198083067092652	0.23961661341853	0.0990415335463259	0.0990415335463259	0.0958466453674121	0.10223642172524	0.26517571884984	0.26517571884984	0.230031948881789	0.230031948881789	0.230031948881789	0.230031948881789	0.220447284345048	0.284345047923323
7saxIP (C. littorinae saxatilis VIII)	0.0182291980487121	0.0182291980487121	0.0247275426779818	0.0186388140586958	0.0188951557009557	0.0182291980487121	0.0182291980487121	0.0185358436899185	0.0083390071431126	0.0182291980487121	0.0183827453984765	0.0182291980487121	0.0186388140586958		0.258785942492013	0.0223642172523962	0.0223642172523962	0.0223642172523962	0.0223642172523962	0.121405750798722	0.309904153354633	0.158576051779935	0.156549520766773	0.159744408945687	0.156549520766773	0.325878594249201	0.175718849840256	0.172523961661342	0.150159744408946	0.150159744408946	0.217252396166134	0.23961661341853	0.0990415335463259	0.137380191693291	0.140575079872204	0.10223642172524	0.26517571884984	0.26517571884984	0.258785942492013	0.242811501597444	0.242811501597444	0.242811501597444	0.236421725239617	0.300319488817891
8OmR (R. keimahuri)	0.0248973556847829	0.0248973556847829	0.0237652489814663	0.0250264842367144	0.0248269262298099	0.0248973556847829	0.0248973556847829	0.0251011264455137	0.0251336915496346	0.0248973556847829	0.0249614749863897	0.0248973556847829	0.0250264842367144	0.0256692886874408		0.252396166134185	0.252396166134185	0.252396166134185	0.252396166134185	0.246006389776358	0.313099041533546	0.258899676375405	0.258785942492013	0.258785942492013	0.258785942492013	0.297124600638978	0.242811501597444	0.246006389776358	0.223642172523962	0.223642172523962	0.153354632587859	0.21405750798722	0.23961661341853	0.258785942492013	0.255591054313099	0.236421725239617	0.121405750798722	0.121405750798722	0.134185303514377	0.124600638977636	0.124600638977636	0.124600638977636	0.217252396166134	0.29073482428115
41saxBS (C. littorinae saxatilis VIII)	0.0170927878346656	0.0170927878346656	0.0243629007871311	0.0175457461860599	0.0178566614591159	0.0170927878346656	0.0170927878346656	0.0178809473088583	0	0.0170927878346656	0.0172890314858865	0.0170927878346656	0.0175457461860599	0.0083390071431126	0.0251336915496346		0	0	0	0.0990415335463259	0.306709265175719	0.142394822006472	0.140575079872204	0.143769968051118	0.140575079872204	0.31629392971246	0.166134185303514	0.162939297124601	0.140575079872204	0.140575079872204	0.207667731629393	0.226837060702875	0.0766773162939297	0.115015974440895	0.118210862619808	0.0798722044728434	0.252396166134185	0.252396166134185	0.242811501597444	0.230031948881789	0.230031948881789	0.230031948881789	0.223642172523962	0.293929712460064
42saxBS (C. littorinae saxatilis VIII)	0.0170927878346656	0.0170927878346656	0.0243629007871311	0.0175457461860599	0.0178566614591159	0.0170927878346656	0.0170927878346656	0.0178809473088583	0	0.0170927878346656	0.0172890314858865	0.0170927878346656	0.0175457461860599	0.0083390071431126	0.0251336915496346	0		0	0	0.0990415335463259	0.306709265175719	0.142394822006472	0.140575079872204	0.143769968051118	0.140575079872204	0.31629392971246	0.166134185303514	0.162939297124601	0.140575079872204	0.140575079872204	0.207667731629393	0.226837060702875	0.0766773162939297	0.115015974440895	0.118210862619808	0.0798722044728434	0.252396166134185	0.252396166134185	0.242811501597444	0.230031948881789	0.230031948881789	0.230031948881789	0.223642172523962	0.293929712460064
43saxBS (C. littorinae saxatilis VIII)	0.0170927878346656	0.0170927878346656	0.0243629007871311	0.0175457461860599	0.0178566614591159	0.0170927878346656	0.0170927878346656	0.0178809473088583	0	0.0170927878346656	0.0172890314858865	0.0170927878346656	0.0175457461860599	0.0083390071431126	0.0251336915496346	0	0		0	0.0990415335463259	0.306709265175719	0.142394822006472	0.140575079872204	0.143769968051118	0.140575079872204	0.31629392971246	0.166134185303514	0.162939297124601	0.140575079872204	0.140575079872204	0.207667731629393	0.226837060702875	0.0766773162939297	0.115015974440895	0.118210862619808	0.0798722044728434	0.252396166134185	0.252396166134185	0.242811501597444	0.230031948881789	0.230031948881789	0.230031948881789	0.223642172523962	0.293929712460064
57obtBP (C. littorinae saxatilis VIII)	0.0170927878346656	0.0170927878346656	0.0243629007871311	0.0175457461860599	0.0178566614591159	0.0170927878346656	0.0170927878346656	0.0178809473088583	0	0.0170927878346656	0.0172890314858865	0.0170927878346656	0.0175457461860599	0.0083390071431126	0.0251336915496346	0	0	0		0.0990415335463259	0.306709265175719	0.142394822006472	0.140575079872204	0.143769968051118	0.140575079872204	0.31629392971246	0.166134185303514	0.162939297124601	0.140575079872204	0.140575079872204	0.207667731629393	0.226837060702875	0.0766773162939297	0.115015974440895	0.118210862619808	0.0798722044728434	0.252396166134185	0.252396166134185	0.242811501597444	0.230031948881789	0.230031948881789	0.230031948881789	0.223642172523962	0.293929712460064
58siOP (R. parvicaudatus)	0	0	0.0240894663009319	0.00447432958356826	0.00536287498556643	0	0	0.00644036241772463	0.0170927878346656	0	0.00299535672911469	0	0.00447432958356826	0.0182291980487121	0.0248973556847829	0.0170927878346656	0.0170927878346656	0.0170927878346656	0.0170927878346656		0.325878594249201	0.145631067961165	0.143769968051118	0.146964856230032	0.143769968051118	0.313099041533546	0.178913738019169	0.175718849840256	0.137380191693291	0.137380191693291	0.191693290734824	0.233226837060703	0.0926517571884984	0.0926517571884984	0.0894568690095847	0.0958466453674121	0.258785942492013	0.258785942492013	0.223642172523962	0.223642172523962	0.223642172523962	0.223642172523962	0.21405750798722	0.281150159744409
AB354223.1 Paragonimus westermani (Paragonimus)	0.025907162162972	0.025907162162972	0.0257064788239883	0.0260698158867066	0.0259333990917053	0.025907162162972	0.025907162162972	0.0260362978220895	0.0259775593978538	0.025907162162972	0.0259235019447382	0.025907162162972	0.0260698158867066	0.0262477719992444	0.0260813973382966	0.0259775593978538	0.0259775593978538	0.0259775593978538	0.0259775593978538	0.025907162162972		0.29126213592233	0.293929712460064	0.293929712460064	0.293929712460064	0.332268370607029	0.303514376996805	0.303514376996805	0.284345047923323	0.284345047923323	0.268370607028754	0.255591054313099	0.297124600638978	0.313099041533546	0.309904153354633	0.303514376996805	0.31629392971246	0.31629392971246	0.277955271565495	0.284345047923323	0.284345047923323	0.284345047923323	0.313099041533546	0.284345047923323
FJ765490.1 Renicola sp. TLFL-2009 isolate PNI01 (Renicola TLFL)	0.0200725250239604	0.0200725250239604	0.0233112270537362	0.0203571370994069	0.0203592162019631	0.0200725250239604	0.0200725250239604	0.0207038043082163	0.0196620646989782	0.0200725250239604	0.0202900057008678	0.0200725250239604	0.0203571370994069	0.0201609898162506	0.0246309694003136	0.0196620646989782	0.0196620646989782	0.0196620646989782	0.0196620646989782	0.0200725250239604	0.0257436389204963		0	0.00323624595469256	0	0.313915857605178	0.148867313915858	0.148867313915858	0.119741100323625	0.119741100323625	0.171521035598705	0.213592233009709	0.158576051779935	0.168284789644013	0.171521035598706	0.161812297734628	0.255663430420712	0.255663430420712	0.233009708737864	0.245954692556634	0.245954692556634	0.245954692556634	0.233009708737864	0.268608414239482
FJ765491.1 Renicola sp. TLFL-2009 isolate Z (Renicola TLFL)	0.0198855323296303	0.0198855323296303	0.0231852399265223	0.0201740144104086	0.0201678561820847	0.0198855323296303	0.0198855323296303	0.0205045668656211	0.0194402957096917	0.0198855323296303	0.0201081010442489	0.0198855323296303	0.0201740144104086	0.0199282457119239	0.0244586562022901	0.0194402957096917	0.0194402957096917	0.0194402957096917	0.0194402957096917	0.0198855323296303	0.0255806706386302	0		0.00319488817891374	0	0.313099041533546	0.146964856230032	0.146964856230032	0.118210862619808	0.118210862619808	0.172523961661342	0.210862619808307	0.156549520766773	0.166134185303514	0.169329073482428	0.159744408945687	0.252396166134185	0.252396166134185	0.233226837060703	0.242811501597444	0.242811501597444	0.242811501597444	0.233226837060703	0.268370607028754
FJ765492.1 Renicola sp. TLFL-2009 isolate Otk (Renicola TLFL)	0.0200797893809768	0.0200797893809768	0.0231852399265221	0.0203729605910796	0.020378935043641	0.0200797893809768	0.0200797893809768	0.020718135981083	0.0196334082888549	0.0200797893809768	0.0202905823833375	0.0200797893809768	0.0203729605910796	0.0201196039859518	0.0244586562022901	0.0196334082888549	0.0196334082888549	0.0196334082888549	0.0196334082888549	0.0200797893809768	0.0255806706386305	0.00316678796265962	0.00312808605943905		0.00319488817891374	0.31629392971246	0.150159744408946	0.150159744408946	0.118210862619808	0.118210862619808	0.172523961661342	0.21405750798722	0.153354632587859	0.169329073482428	0.172523961661342	0.159744408945687	0.252396166134185	0.252396166134185	0.233226837060703	0.242811501597444	0.242811501597444	0.242811501597444	0.233226837060703	0.268370607028754
FJ765493.1 Renicola sp. TLFL-2009 isolate DB01 (Renicola TLFL)	0.0198855323296303	0.0198855323296303	0.0231852399265223	0.0201740144104086	0.0201678561820847	0.0198855323296303	0.0198855323296303	0.0205045668656211	0.0194402957096917	0.0198855323296303	0.0201081010442489	0.0198855323296303	0.0201740144104086	0.0199282457119239	0.0244586562022901	0.0194402957096917	0.0194402957096917	0.0194402957096917	0.0194402957096917	0.0198855323296303	0.0255806706386302	0	0	0.00312808605943905		0.313099041533546	0.146964856230032	0.146964856230032	0.118210862619808	0.118210862619808	0.172523961661342	0.210862619808307	0.156549520766773	0.166134185303514	0.169329073482428	0.159744408945687	0.252396166134185	0.252396166134185	0.233226837060703	0.242811501597444	0.242811501597444	0.242811501597444	0.233226837060703	0.268370607028754
FJ765510.1 Microphallidae sp. TLFL-2009 (Microphallidae)	0.0254211908956662	0.0254211908956662	0.0254161908313945	0.0255498845348527	0.0255423585161384	0.0254211908956662	0.0254211908956662	0.0256409131900949	0.0255039002658918	0.0254211908956662	0.0254040776995418	0.0254211908956662	0.0255498845348527	0.0257487757336662	0.0260862589125658	0.0255039002658918	0.0255039002658918	0.0255039002658918	0.0255039002658918	0.0254211908956662	0.0256919586284187	0.0263608164627564	0.0261317745936982	0.0263608740473695	0.0261317745936982		0.335463258785942	0.332268370607029	0.325878594249201	0.325878594249201	0.309904153354633	0.293929712460064	0.31629392971246	0.319488817891374	0.31629392971246	0.31629392971246	0.322683706070288	0.322683706070288	0.309904153354633	0.284345047923323	0.284345047923323	0.284345047923323	0.354632587859425	0.335463258785942
KF512551.1 Renicola sp. polychaetophila isolate 21 (Renicola sp. polychaetophila)	0.0205506910343359	0.0205506910343359	0.0239051696846712	0.0206122579977363	0.0208240610126278	0.0205506910343359	0.0205506910343359	0.0206747677324126	0.0201894414102551	0.0205506910343359	0.020731325971251	0.0205506910343359	0.0206122579977363	0.0207476676483415	0.0246633551756612	0.0201894414102551	0.0201894414102551	0.0201894414102551	0.0201894414102551	0.0205506910343359	0.0259191397693417	0.018862440176303	0.0186412518296833	0.0189366722942332	0.0186412518296833	0.0252562685921366		0.00958466453674121	0.111821086261981	0.111821086261981	0.198083067092652	0.226837060702875	0.140575079872204	0.188498402555911	0.191693290734824	0.150159744408946	0.268370607028754	0.268370607028754	0.242811501597444	0.249201277955272	0.249201277955272	0.249201277955272	0.223642172523962	0.268370607028754
KF512552.1 Renicola sp. polychaetophila isolate 16 (Renicola sp. polychaetophila )	0.0205039950922621	0.0205039950922621	0.0241129942640791	0.0205667208377297	0.0207580616557417	0.0205039950922621	0.0205039950922621	0.020620630908193	0.0200502478482927	0.0205039950922621	0.0206787833610055	0.0205039950922621	0.0205667208377297	0.0205692518287822	0.0247322795156859	0.0200502478482927	0.0200502478482927	0.0200502478482927	0.0200502478482927	0.0205039950922621	0.0258916088339692	0.0188454719105811	0.01862249655719	0.0189405720243301	0.01862249655719	0.0253445612684599	0.00554059386463505		0.111821086261981	0.111821086261981	0.201277955271566	0.226837060702875	0.140575079872204	0.185303514376997	0.188498402555911	0.150159744408946	0.268370607028754	0.268370607028754	0.242811501597444	0.249201277955272	0.249201277955272	0.249201277955272	0.223642172523962	0.26517571884984
KF512553.1 Renicola sp. martini isolate 17 (Renicola sp. martini)	0.0191305635776854	0.0191305635776854	0.0236422877432094	0.0194332741416327	0.0195923520217634	0.0191305635776854	0.0191305635776854	0.019753472909504	0.0190764035202233	0.0191305635776854	0.0192652963517432	0.0191305635776854	0.0194332741416327	0.0195461435461044	0.0237008251866379	0.0190764035202233	0.0190764035202233	0.0190764035202233	0.0190764035202233	0.0191305635776854	0.0252054531239549	0.0180562046067297	0.0178263911713584	0.0178263911713584	0.0178263911713584	0.0257371403721606	0.0173316995143022	0.0173782989657793		0	0.169329073482428	0.223642172523962	0.130990415335463	0.140575079872204	0.143769968051118	0.134185303514377	0.252396166134185	0.252396166134185	0.236421725239617	0.226837060702875	0.226837060702875	0.226837060702875	0.217252396166134	0.261980830670927
KF512554.1 Renicola sp. martini isolate 22 (Renicola sp. martini)	0.0191305635776854	0.0191305635776854	0.0236422877432094	0.0194332741416327	0.0195923520217634	0.0191305635776854	0.0191305635776854	0.019753472909504	0.0190764035202233	0.0191305635776854	0.0192652963517432	0.0191305635776854	0.0194332741416327	0.0195461435461044	0.0237008251866379	0.0190764035202233	0.0190764035202233	0.0190764035202233	0.0190764035202233	0.0191305635776854	0.0252054531239549	0.0180562046067297	0.0178263911713584	0.0178263911713584	0.0178263911713584	0.0257371403721606	0.0173316995143022	0.0173782989657793	0		0.169329073482428	0.223642172523962	0.130990415335463	0.140575079872204	0.143769968051118	0.134185303514377	0.252396166134185	0.252396166134185	0.236421725239617	0.226837060702875	0.226837060702875	0.226837060702875	0.217252396166134	0.261980830670927
KF512572.1 Renicola buchanani isolate RBS1	0.0218803507991458	0.0218803507991458	0.0228609337977021	0.0220617697734227	0.0221268095506185	0.0218803507991458	0.0218803507991458	0.0221349110792017	0.0231381789435589	0.0218803507991458	0.0219696260165651	0.0218803507991458	0.0220617697734227	0.0233040698675752	0.0205795779896317	0.0231381789435589	0.0231381789435589	0.0231381789435589	0.0231381789435589	0.0218803507991458	0.0252564898808281	0.021469207379752	0.021259054368972	0.021259054368972	0.021259054368972	0.0261003390920089	0.0225545001492642	0.0227016621062654	0.0209434500179969	0.0209434500179969		0.130990415335463	0.175718849840256	0.210862619808307	0.207667731629393	0.178913738019169	0.169329073482428	0.169329073482428	0.143769968051118	0.140575079872204	0.140575079872204	0.140575079872204	0.166134185303514	0.223642172523962
KF512573.1 Renicola cerithidicola isolate RCS1	0.0233665137649618	0.0233665137649618	0.0228508208979746	0.0234941936038871	0.0236178244238677	0.0233665137649618	0.0233665137649618	0.0237091470981016	0.023114496976295	0.0233665137649618	0.0235505976232509	0.0233665137649618	0.0234941936038871	0.0236620606446183	0.0234621296120868	0.023114496976295	0.023114496976295	0.023114496976295	0.023114496976295	0.0233665137649618	0.0250418504888927	0.0232333680453544	0.0229800039642346	0.0232145888912	0.0229800039642346	0.0252671068546769	0.0236210213509456	0.0236057063905926	0.0232508871327757	0.0232508871327757	0.0187045786137356		0.210862619808307	0.249201277955272	0.246006389776358	0.207667731629393	0.21405750798722	0.21405750798722	0.175718849840256	0.175718849840256	0.175718849840256	0.175718849840256	0.21405750798722	0.23961661341853
KJ868205.1 Renicola sp. NZ isolate AAPA2 (Aus2)	0.0165905730741367	0.0165905730741367	0.0234243042889556	0.0169496410787679	0.0174654848747669	0.0165905730741367	0.0165905730741367	0.0172414314732036	0.0152923039659407	0.0165905730741367	0.0167689141069654	0.0165905730741367	0.0169496410787679	0.016781604512664	0.0249542975291968	0.0152923039659407	0.0152923039659407	0.0152923039659407	0.0152923039659407	0.0165905730741367	0.0256692223756675	0.0198933944081036	0.0196757456099941	0.0193549362893116	0.0196757456099941	0.0252149917730031	0.0189905201665414	0.018983642254983	0.0179965911805398	0.0179965911805398	0.0215260396426276	0.0230471871052871		0.0990415335463259	0.10223642172524	0.0351437699680511	0.271565495207668	0.271565495207668	0.230031948881789	0.233226837060703	0.233226837060703	0.233226837060703	0.217252396166134	0.281150159744409
KP903421.1 Renicola sp. 1 Aus isolate AUAM2 (Aus1)	0.0167112098911524	0.0167112098911524	0.0250370795081977	0.0172509539093465	0.0176874611772813	0.0167112098911524	0.0167112098911524	0.0172697849038867	0.0184142506476699	0.0167112098911524	0.0169140802478217	0.0167112098911524	0.0172509539093465	0.0195364244926272	0.0256038179694364	0.0184142506476699	0.0184142506476699	0.0184142506476699	0.0184142506476699	0.0167112098911524	0.0261986595568012	0.020521761045665	0.0202882451258456	0.0204755157159859	0.0202882451258456	0.0255297835326814	0.0211664847407793	0.0211768052689606	0.0194167592078984	0.0194167592078984	0.0229587180406974	0.0234845665931032	0.0176208158315542		0.00319488817891374	0.108626198083067	0.26517571884984	0.26517571884984	0.236421725239617	0.246006389776358	0.246006389776358	0.246006389776358	0.226837060702875	0.300319488817891
KP903422.1 Renicola sp. 1 Aus isolate AUSD3 (Aus1)	0.0164209476858183	0.0164209476858183	0.0248926742757533	0.0169828007961191	0.0174468833355364	0.0164209476858183	0.0164209476858183	0.0169767064688795	0.0186632836719299	0.0164209476858183	0.0166031377834147	0.0164209476858183	0.0169828007961191	0.0197079070999433	0.0254051251540677	0.0186632836719299	0.0186632836719299	0.0186632836719299	0.0186632836719299	0.0164209476858183	0.026161725085086	0.0206094884688717	0.0203756122539115	0.0205517015626685	0.0203756122539115	0.0255120872972777	0.02133781654921	0.0213456244677496	0.019639588835567	0.019639588835567	0.0227684273282007	0.0234285863064444	0.0179299806432196	0.00316865933477974		0.111821086261981	0.261980830670926	0.261980830670926	0.233226837060703	0.242811501597444	0.242811501597444	0.242811501597444	0.223642172523962	0.297124600638978
KP903423.1 Renicola sp. 2 Aus isolate AUAMP1 (Aus2)	0.0171889474327701	0.0171889474327701	0.0229909067541105	0.0174482484829872	0.0177713139321519	0.0171889474327701	0.0171889474327701	0.0178181327429714	0.0157537911576285	0.0171889474327701	0.017413038070805	0.0171889474327701	0.0174482484829872	0.0172094986652011	0.0245019329342537	0.0157537911576285	0.0157537911576285	0.0157537911576285	0.0157537911576285	0.0171889474327701	0.0257087483579479	0.0207216851381532	0.0205210141414511	0.0205210141414511	0.0205210141414511	0.0253943850622127	0.0199822828248425	0.0199605567112154	0.0181341554387256	0.0181341554387256	0.0216623693440178	0.0228790239072799	0.0105428064098314	0.0184100495054649	0.0186913123525261		0.26517571884984	0.26517571884984	0.226837060702875	0.226837060702875	0.226837060702875	0.226837060702875	0.233226837060703	0.281150159744409
KU563722.1 Renicola sternae voucher 3LF-1159 (R. sternae)	0.0259694039374845	0.0259694039374845	0.0249471397649321	0.0260584466641272	0.0258264344567991	0.0259694039374845	0.0259694039374845	0.0261858656996952	0.0255283848410782	0.0259694039374845	0.0259695024814442	0.0259694039374845	0.0260584466641272	0.0259563029507186	0.0177434041454801	0.0255283848410782	0.0255283848410782	0.0255283848410782	0.0255283848410782	0.0259694039374845	0.0260584971685431	0.024545079592102	0.0243039469677261	0.0243039469677261	0.0243039469677261	0.0271130177009343	0.0256013111780584	0.0256073240510952	0.0248540603789739	0.0248540603789739	0.0215274396757938	0.0235498172748471	0.0262450272698439	0.0262170731423352	0.0260491747116828	0.0259310054600721		0	0.137380191693291	0.115015974440895	0.115015974440895	0.115015974440895	0.230031948881789	0.293929712460064
KU563723.1 Renicola sternae voucher 3LF-1161 (R. sternae)	0.0259694039374845	0.0259694039374845	0.0249471397649321	0.0260584466641272	0.0258264344567991	0.0259694039374845	0.0259694039374845	0.0261858656996952	0.0255283848410782	0.0259694039374845	0.0259695024814442	0.0259694039374845	0.0260584466641272	0.0259563029507186	0.0177434041454801	0.0255283848410782	0.0255283848410782	0.0255283848410782	0.0255283848410782	0.0259694039374845	0.0260584971685431	0.024545079592102	0.0243039469677261	0.0243039469677261	0.0243039469677261	0.0271130177009343	0.0256013111780584	0.0256073240510952	0.0248540603789739	0.0248540603789739	0.0215274396757938	0.0235498172748471	0.0262450272698439	0.0262170731423352	0.0260491747116828	0.0259310054600721	0		0.137380191693291	0.115015974440895	0.115015974440895	0.115015974440895	0.230031948881789	0.293929712460064
KU563724.1 Renicola pinguis voucher 3LF-1166	0.0238470330679819	0.0238470330679819	0.0233218498489704	0.0239762748680635	0.0238160353930939	0.0238470330679819	0.0238470330679819	0.0239548996779995	0.0246324673374959	0.0238470330679819	0.0239132320912239	0.0238470330679819	0.0239762748680635	0.0251972134461204	0.0185176013084359	0.0246324673374959	0.0246324673374959	0.0246324673374959	0.0246324673374959	0.0238470330679819	0.0254775800339974	0.0234684631892144	0.0232425594529792	0.0232425594529792	0.0232425594529792	0.0258410003372781	0.0239953051669601	0.0240565557995793	0.0239491654830738	0.0239491654830738	0.0194856363080174	0.0215414627016356	0.0243291137904098	0.0243823165692794	0.0241932313206531	0.0241959139305803	0.019066162117804	0.019066162117804		0.105431309904153	0.105431309904153	0.105431309904153	0.204472843450479	0.26517571884984
KU563725.1 Renicola lari voucher 3LF-2443 (R. lari)	0.0237664926459598	0.0237664926459598	0.0246768561787366	0.0238767231398465	0.0238735112206267	0.0237664926459598	0.0237664926459598	0.0240743947888845	0.0243810573542947	0.0237664926459598	0.0239165162187385	0.0237664926459598	0.0238767231398465	0.0247606959140481	0.0181246415747921	0.0243810573542947	0.0243810573542947	0.0243810573542947	0.0243810573542947	0.0237664926459598	0.0257219429595679	0.0245964760920452	0.0243545623389621	0.0243545623389621	0.0243545623389621	0.0259962969694888	0.0250606143895618	0.0249983475280098	0.0240714492574709	0.0240714492574709	0.0204500174747426	0.0214779606874982	0.0249579255833201	0.0250563576487936	0.0248496836088934	0.0247688040182803	0.0185962451999492	0.0185962451999492	0.0171076572162396		0	0	0.194888178913738	0.284345047923323
KU563726.1 Renicola lari voucher 3LF-2444 (R. lari)	0.0237664926459598	0.0237664926459598	0.0246768561787366	0.0238767231398465	0.0238735112206267	0.0237664926459598	0.0237664926459598	0.0240743947888845	0.0243810573542947	0.0237664926459598	0.0239165162187385	0.0237664926459598	0.0238767231398465	0.0247606959140481	0.0181246415747921	0.0243810573542947	0.0243810573542947	0.0243810573542947	0.0243810573542947	0.0237664926459598	0.0257219429595679	0.0245964760920452	0.0243545623389621	0.0243545623389621	0.0243545623389621	0.0259962969694888	0.0250606143895618	0.0249983475280098	0.0240714492574709	0.0240714492574709	0.0204500174747426	0.0214779606874982	0.0249579255833201	0.0250563576487936	0.0248496836088934	0.0247688040182803	0.0185962451999492	0.0185962451999492	0.0171076572162396	0		0	0.194888178913738	0.284345047923323
KU563727.1 Renicola lari voucher 3LF-2459 (R. lari)	0.0237664926459598	0.0237664926459598	0.0246768561787366	0.0238767231398465	0.0238735112206267	0.0237664926459598	0.0237664926459598	0.0240743947888845	0.0243810573542947	0.0237664926459598	0.0239165162187385	0.0237664926459598	0.0238767231398465	0.0247606959140481	0.0181246415747921	0.0243810573542947	0.0243810573542947	0.0243810573542947	0.0243810573542947	0.0237664926459598	0.0257219429595679	0.0245964760920452	0.0243545623389621	0.0243545623389621	0.0243545623389621	0.0259962969694888	0.0250606143895618	0.0249983475280098	0.0240714492574709	0.0240714492574709	0.0204500174747426	0.0214779606874982	0.0249579255833201	0.0250563576487936	0.0248496836088934	0.0247688040182803	0.0185962451999492	0.0185962451999492	0.0171076572162396	0	0		0.194888178913738	0.284345047923323
KU563728.1 Renicola sloanei voucher 3LF-2530	0.0235711721012872	0.0235711721012872	0.0247747488957362	0.0239248080748345	0.0239846294443621	0.0235711721012872	0.0235711721012872	0.0239085381139112	0.0234711462114932	0.0235711721012872	0.023603973706195	0.0235711721012872	0.0239248080748345	0.0240922890287859	0.0232893334435392	0.0234711462114932	0.0234711462114932	0.0234711462114932	0.0234711462114932	0.0235711721012872	0.0258250587979149	0.0237136522042114	0.0236553155141886	0.0236553155141885	0.0236553155141886	0.027298470899964	0.0244775189427413	0.0245681709745385	0.0233997700659818	0.0233997700659818	0.0216877553361624	0.0233549319736429	0.0238649776896446	0.0239587871445633	0.0238770272827185	0.0243632450858763	0.0236191668076169	0.0236191668076169	0.0233720113072661	0.02307905855583	0.02307905855583	0.02307905855583		0.252396166134185
KX827438.1 Dicrocoelium dendriticum isolate SJ-TAX-MKH-12	0.0250849739528057	0.0250849739528057	0.0245068476396833	0.0252968351260597	0.0253108818734282	0.0250849739528057	0.0250849739528057	0.0251985320436705	0.0258502667503386	0.0250849739528057	0.0251805549402806	0.0250849739528057	0.0252968351260597	0.0260773831066963	0.0258223901412328	0.0258502667503386	0.0258502667503386	0.0258502667503386	0.0258502667503386	0.0250849739528057	0.0251043591133006	0.0245924082262144	0.0244001740316068	0.0244001740316071	0.0244001740316068	0.0261100044861069	0.0248497293207903	0.0248031000169892	0.0249329549602677	0.0249329549602677	0.0232143257826898	0.023563545160123	0.0251685913237145	0.0257174773691103	0.0257410925368646	0.0257088483368038	0.0265492002531269	0.0265492002531269	0.0239965247362288	0.0257342536329599	0.0257342536329599	0.0257342536329599	0.0247373046963986
